# Supplementary material for: A model of antibiotic resistance genes accumulation through lifetime exposure from food intake and antibiotic treatment
Source: PLoS One. 2023 Aug 17;18(8):e0289941. doi: 10.1371/journal.pone.0289941 (PMC10434901; doi:10.1371/journal.pone.0289941)
Supplement: S1 Data — (M) [file pone.0289941.s003.m]

%% Lifetime Food Model WITH Resistance Loss
tic
%% P_AbTreatment: 
% Low = 14/1000 (e.g.Denmark, Lowest in EU), 
% Medium = 21/1000 (e.g.Spain, Highest in EU), 
% High = 50/1000 (e.g. China, Less AB regulations) % P_AbTreatment: Dk = 14/1000, Sp = 21/1000, Ch = 50/1000

%% Model Parameters
N = 14; % number of classes of antibiotics
n = 1000; % number of individuals simulated
maxtime = 52*70; 
Low_P_AbTreatment = 14/1000 ;  % probability of antibiotic treatment in any given week (adult)
Med_P_AbTreatment = 21/1000 ;
High_P_AbTreatment = 50/1000 ;
P_ResFixFood = 1e-4; % probability for resistance gene fixation in absence of AB
P_ResFixAb = 0.05; % probability for resistance gene fixation in presence of AB

P_ResLoss = 1e-6; % probability for loss of resistance genes established in gut

%tracks individual's resistance to each class over time
X_Low = zeros(N,maxtime); 
X_Med = zeros(N,maxtime); 
X_High = zeros(N,maxtime);
%total resistance load of each individual at end time
Y_Low = zeros(1,n); 
Y_Med = zeros(1,n); 
Y_High =zeros(1,n);
%tracks total resistance load of individual over time
Z_Low = zeros(maxtime,n); 
Z_Med = zeros(maxtime,n); 
Z_High = zeros(maxtime,n); 

for people = 1:n
    for t=2:maxtime
        
        X_Low(:,t) = X_Low(:,t-1);
        X_Med(:,t) = X_Med(:,t-1);
        X_High(:,t) = X_High(:,t-1);
        
        FoodResistanceUB = 0.5 ;
        P_FoodRes = FoodResistanceUB*rand(N,1) ; % probability of resistance in food

        for i = 1:N
           F = ResistanceProb(P_FoodRes(i));
           qL = (ResistanceProb(Low_P_AbTreatment)*P_ResFixAb) + (1-ResistanceProb(Low_P_AbTreatment))*P_ResFixFood;
           qM = (ResistanceProb(Med_P_AbTreatment)*P_ResFixAb) + (1-ResistanceProb(Med_P_AbTreatment))*P_ResFixFood;
           qH = (ResistanceProb(High_P_AbTreatment)*P_ResFixAb) + (1-ResistanceProb(High_P_AbTreatment))*P_ResFixFood;
           
           if (rand < qL && F == 1)
               X_Low(i,t) = 1;
           end
           
           if (rand < qM && F == 1)
               X_Med(i,t) = 1;
           end
           
           if (rand < qH && F == 1)
               X_High(i,t) = 1;
           end
           
           qLoss = ResistanceProb(P_ResLoss);
           
           if (rand<qLoss && X_Low(i,t) == 1)
               X_Low(i,t) = 0;
           end
           if (rand<qLoss && X_Med(i,t) == 1)
               X_Med(i,t) = 0;
           end
           if (rand<qLoss && X_High(i,t) == 1)
               X_High(i,t) = 0;
           end
           
        end
           
   end
       Y_Low(people)=sum(X_Low(:,end)); 
       Z_Low(:,people) = transpose(sum(X_Low));
       Y_Med(people)=sum(X_Med(:,end)); 
       Z_Med(:,people) = transpose(sum(X_Med));
       Y_High(people)=sum(X_High(:,end)); 
       Z_High(:,people) = transpose(sum(X_High));
end

Low_Average = mean(Y_Low);
Low_SD = std(Y_Low);
Low_Maximum = max(Y_Low);
Med_Average = mean(Y_Med);
Med_SD = std(Y_Med);
Med_Maximum = max(Y_Med);
High_Average = mean(Y_High);
High_SD = std(Y_High);
High_Maximum = max(Y_High);

Low = [Low_Average,Low_SD,Low_Maximum] %#ok<NOPTS>
Med = [Med_Average,Med_SD,Med_Maximum] %#ok<NOPTS>
High = [High_Average,High_SD,High_Maximum] %#ok<NOPTS>
        
% plotIndividualTraces(Z_Low, Z_Med, Z_High)

%% Plot Histograms

f = figure();
set(f, 'units', 'centimeters', 'position', [0, 0, 18, 6]) 
subplot(1,3,1)
    histogram(Y_Low,'facecolor','red','edgealpha',0)
    title('Low Antibiotic Use Area', 'FontName','Times','FontSize', 10)
    xlabel('# classes of resistance in gut','FontName', 'Times', 'FontSize', 8)
    ylabel('frequency', 'FontName', 'Times', 'FontSize', 8)
        xticks([0 2 4 6 8 10 12 14])  
    xticklabels({'0','2','4','6','8','10','12','14'})
    xlim([-0.5,14.5])
    ylim([0,n])
    a = get(gca,'XTickLabel');
    set(gca,'XTickLabel',a,'FontName','Times','fontsize',7)
    a = get(gca,'YTickLabel');
    set(gca,'YTickLabel',a,'FontName','Times','fontsize',7)
subplot(1,3,2)
    histogram(Y_Med,'facecolor','blue','edgealpha',0)
    title('Medium Antibiotic Use Area', 'FontName','Times','FontSize', 10)
    xlabel('# classes of resistance in gut','FontName', 'Times', 'FontSize', 8)
    ylabel('frequency', 'FontName', 'Times', 'FontSize', 8)
        xticks([0 2 4 6 8 10 12 14])  
    xticklabels({'0','2','4','6','8','10','12','14'})
    xlim([-0.5,14.5])
    ylim([0,n])
    a = get(gca,'XTickLabel');
    set(gca,'XTickLabel',a,'FontName','Times','fontsize',7)
    a = get(gca,'YTickLabel');
    set(gca,'YTickLabel',a,'FontName','Times','fontsize',7)
subplot(1,3,3)
    histogram(Y_High,'facecolor','green','edgealpha',0)
    title('High Antibiotic Use Area', 'FontName','Times','FontSize', 10)
    xlabel('# classes of resistance in gut','FontName', 'Times', 'FontSize', 8)
    ylabel('frequency', 'FontName', 'Times', 'FontSize', 8)
        xticks([0 2 4 6 8 10 12 14])  
    xticklabels({'0','2','4','6','8','10','12','14'})
    xlim([-0.5,14.5])
    ylim([0,n])
    a = get(gca,'XTickLabel');
    set(gca,'XTickLabel',a,'FontName','Times','fontsize',7)
    a = get(gca,'YTickLabel');
    set(gca,'YTickLabel',a,'FontName','Times','fontsize',7)
%sgtitle('Lifetime Model With ARG Loss Probability', 'FontName','Times','fontsize',11)

RunTime = toc %#ok<NOPTS>

function OUT = ResistanceProb(p_j)
    prob = rand ;
    OUT = 0;
    if prob < p_j
        OUT=1; 
    end
end

    

function plotIndividualTraces(Z_Low, Z_Med, Z_High)
    figure('units', 'centimeters', 'position', [0, 0, 18.3, 6])
    subplot(1,3,1)
        plot(Z_Low)
        title('Low Antibiotic Use Area', 'FontName','Times','FontSize', 8)
        xlabel('Time (Years)', 'FontName','Times','FontSize', 7)
        xticks(0:10:70)
        xticklabels({'0','10','20','30','40','50','60','70'})
        ylabel('# classes of resistance in gut', 'FontName','Times','FontSize', 7)
        xlim([0,70])
        ylim([0,14])
        a = get(gca,'XTickLabel');
        set(gca,'XTickLabel',a,'FontName','Times','fontsize',7)
        a = get(gca,'YTickLabel');
        set(gca,'YTickLabel',a,'FontName','Times','fontsize',7)
    subplot(1,3,2)
        plot(Z_Med)
        title('Medium Antibiotic Use Area', 'FontName','Times','FontSize', 8)
        xlabel('Time (Years)', 'FontName','Times','FontSize', 7)
        xticks(0:10*52:70*52)
        xticklabels({'0','10','20','30','40','50','60','70'})
        ylabel('# classes of resistance in gut', 'FontName','Times','FontSize', 7)
        xlim([0,70*52])
        ylim([0,14])
        a = get(gca,'XTickLabel');
        set(gca,'XTickLabel',a,'FontName','Times','fontsize',7)
        a = get(gca,'YTickLabel');
        set(gca,'YTickLabel',a,'FontName','Times','fontsize',7)
    subplot(1,3,3)
        plot(Z_High)
        title('High Antibiotic Use Area', 'FontName','Times','FontSize', 8)
        xlabel('Time (Years)', 'FontName','Times','FontSize', 7)
        xticks(0:10*52:70*52)
        xticklabels({'0','10','20','30','40','50','60','70'})
        ylabel('# classes of resistance in gut', 'FontName','Times','FontSize', 7)
        xlim([0,70*52])
        ylim([0,14])
        a = get(gca,'XTickLabel');
        set(gca,'XTickLabel',a,'FontName','Times','fontsize',7)
        a = get(gca,'YTickLabel');
        set(gca,'YTickLabel',a,'FontName','Times','fontsize',7)         
end
